# Supplementary material for: Fine Mapping of the QTL qRLP12 That Controls Root Length Under Polyethylene glycol-Induced Drought Stress During the Early Seedling Stage of Sesame
Source: Int J Mol Sci. 2025 Mar 22;26(7):2886. doi: 10.3390/ijms26072886 (PMC11988704; doi:10.3390/ijms26072886)
Supplement: Supplementary file 1 [file ijms-26-02886-s001.zip]

Archive with 2 entries (2 files):
- supp. Tables_revised.xlsx
- Suppl. Figures.pdf
