# Supplementary material for: Fine Mapping of the QTL qRLP12 That Controls Root Length Under Polyethylene glycol-Induced Drought Stress During the Early Seedling Stage of Sesame
Source: Int J Mol Sci. 2025 Mar 22;26(7):2886. doi: 10.3390/ijms26072886 (PMC11988704; doi:10.3390/ijms26072886)
Supplement: Supplementary file 1 [file ijms-26-02886-s001.zip › supp. Tables_revised.xlsx]

## Sheet: Table S1
Table S1 Root length under PEG stress (RLP) or water condition (RL) of RA11 (qRLP12+) and RA171 (qRLP12-)
Treatments	Genotypes	Root length1
water	RA11	6.71±1.15
	RA171	6.59±1.17
15% PEG	RA11	6.58±1.05
	RA171	4.10±0.37***
1 Data are shown as mean±standard deviation, *** indicates significant at P < 0.001

## Sheet: Table S2
Table S2 Root length under PEG stress (RLP) data in the RA11/RA171 F2:3 population
Line	mean RLP (cm)	Genotype
JZ1	4.53	ZJ
JZ2	2.91	JJ
JZ3	3.98	JJ
JZ4	5.37	ZJ
JZ5	6.67	ZZ
JZ6	3.06	JJ
JZ7	3.12	JJ
JZ8	5.93	ZJ
JZ9	5.53	ZJ
JZ10	5.73	ZZ
JZ11	2.97	JJ
JZ12	4.97	ZJ
JZ13	4.75	ZJ
JZ14	5.57	ZJ
JZ15	7.25	ZZ
JZ16	4.66	ZJ
JZ17	6.93	ZJ
JZ18	6.54	ZJ
JZ19	4.41	JJ
JZ20	4.27	ZJ
JZ21	4.03	ZJ
JZ22	4.98	ZJ
JZ23	5.65	ZJ
JZ24	3.68	JJ
JZ25	4.76	ZZ
JZ26	4.78	ZZ
JZ27	4.4	ZJ
JZ28	4.86	JJ
JZ29	4.17	JJ
JZ30	5.35	ZZ
JZ31	6.51	ZZ
JZ32	5.57	ZJ
JZ33	3.64	ZJ
JZ34	6.62	ZZ
JZ35	4.81	JJ
JZ36	4.77	ZJ
JZ37	4.86	ZJ
JZ38	3.83	ZJ
JZ39	4.16	ZJ
JZ40	4.18	ZJ
JZ41	7.39	ZJ
JZ42	6.39	ZZ
JZ43	7.79	ZJ
JZ44	4.28	ZJ
JZ45	4.4	ZJ
JZ46	3.13	JJ
JZ47	4.43	ZJ
JZ48	6.62	ZJ
JZ49	4.87	ZJ
JZ50	5.94	ZZ
JZ51	6.33	ZZ
JZ52	3.93	JJ
JZ53	5.78	ZZ
JZ54	2.62	JJ
JZ55	4.76	ZJ
JZ56	4.27	JJ
JZ57	3.73	JJ
JZ58	7.13	ZJ
JZ59	8.17	ZZ
JZ60	4.05	JJ
JZ61	6.24	ZJ
JZ62	5.93	ZZ
JZ63	3.51	ZJ
JZ64	6.04	ZZ
JZ65	6.43	ZJ
JZ66	6.18	ZJ
JZ67	4.99	ZZ
JZ68	3.52	JJ
JZ69	5.13	ZJ
JZ70	4.76	ZJ
JZ71	7.8	ZZ
JZ72	5.62	ZZ
JZ73	7.07	ZJ
JZ74	5.08	ZJ
JZ75	4.48	JJ
JZ76	5.94	ZJ
JZ77	6.17	ZZ
JZ78	6.29	ZJ
JZ79	3.65	ZJ
JZ80	7.55	ZJ
JZ81	5.79	ZZ
JZ82	4.28	JJ
JZ83	4.35	ZJ
JZ84	4.31	ZJ
JZ85	2.88	JJ
JZ86	6.05	ZZ
JZ87	5.43	ZJ
JZ88	4.53	JJ
JZ89	7.48	ZZ
JZ90	6.23	ZJ
JZ91	5.85	ZJ
JZ92	3.94	ZJ
JZ93	3.51	JJ
JZ94	5.34	ZJ
JZ95	4.6	JJ
JZ96	5.68	ZZ
JZ97	5.33	ZJ
JZ98	4.63	ZJ
JZ99	5.48	ZZ
JZ100	5.74	ZZ
JZ101	5.04	ZJ
JZ102	5.63	ZJ
JZ103	5.66	ZJ
JZ104	4.12	ZJ
JZ105	5.43	ZZ
JZ106	4.94	ZZ

## Sheet: Table S3
Table S3 Variation partitioning and significance testing for RLP of 106 F2:3 lines
Source	DF	SS	MS	F value	P value
Replicate	2	0.02145	0.01072	2.825	0.0699
Genotype	105	469.6	4.472	1178	<0.0001

## Sheet: Table S4
Table S4 Polymorphic markers used to confirm and enrich the target region of qRLP12
Marker	Primer	Restriction Enzyme	Sequence (5' to 3')
Z9	Z9-F	-	CAAACCCTCGTTGGAAGTGG
	Z9-R	-	GCTTGAACCTAGATATGATGTCTG
Z10	Z10-F	-	GCATCTCTTCATTCAATATAGATG
	Z10-R	-	CACGACCAAGACCTTGATTC
Z61	Z61-F	-	TCTAAGTACACGATGTGCATCT
	Z61-R	-	TCGTGCATACACTAATAGCA
Z62	Z62-F	HinfI	ATGGCTCAAATGTGTATTGCTAC
	Z62-R		AATATTATTCCAGGAGTGCCGAC
Z63	Z63-F	-	TTCTACTCCCAAACACAGATTGC
	Z63-R	-	CGGCATACACATAGAAGAAGTGAA
Z64	Z64-F	-	GGGTTGAATAGTTCCTTGTGTT
	Z64-R	-	GTTCACGGTCAAATATAGAAGC
Z65	Z65-F	MaeII	CGCCTGAGAATGCCAAGAA
	Z65-R		AGAAAGAAGCAACCTGTTCCTT
Z66	Z66-F	BbvI	TAATGGTGAGCATGAGCTTTCT
	Z66-R		CTGATATGGAGGAGGTGGAGA
Z67	Z67-F	MaeII	TCCTGACATTGTGTTAGTTGAC
	Z67-R		CACACCTTGTAAGCAGCAACT

## Sheet: Table S5
Table S5 Variation partitioning and significance testing for RLP in the recombiants lines
Source	DF	SS	MS	F value	P value
Replicate	2	0.005094	0.002547	4.7436	0.0693
Genotype	27	96.92	3.59	4077	<0.0001

## Sheet: Table S6
Table S6 All variation sites in the target interval of qRLP12
Position1	Variations	Annotation
LG6:22888178	TGACACACACAC>T	intergenic
LG6:22888165	C>A	intergenic
LG6:22881098	G>A	intergenic
LG6:22880926	G>A	intergenic
LG6:22879317	T>C	intergenic
LG6:22877061	C>G	promoter region (LOC105165547)
LG6:22876284	A>AAC	promoter region (LOC105165547)
LG6:22872101	T>C	Intronic (LOC105165547)
LG6:22871154	T>C	Intronic (LOC105165547)
LG6:22867418	C>T	Intronic (LOC105165547)
LG6:22867210	C>T	Intronic (LOC105165547)
LG6:22865880	C>T	Exonic (nonsense) (LOC105165547)
LG6:22865879	A>G	Exonic (missense, Thr>Ala) (LOC105165547)
LG6:22865195	C>G	Intronic (LOC105165547)
LG6:22854353	T>TTCCAAGATTTTAGCAGGGAAGAAGGACAAGACATC	Exonic (LOC105165547)
LG6:22854348	A>AGTTAAATTTTCCAGTTTTTCATCGTTCCATTGCTCTG	Exonic (LOC105165547)
LG6:22854335	T>C	Exonic (missense, Val>Ala) (LOC105165547)
LG6:22796825	G>A	Intronic (LOC105165541)
1 Positions of variation sites are retrieved from sesame reference genome v1.0 (https://www.ncbi.nlm.nih.gov/datasets/gene/GCF_000512975.1/).

## Sheet: Table S7
Table S7 InDels in the coding region of SiCalS7 (LOC105165547)
Position in CDS	Zhushanbai	Jinhuangma
5679	-	TCCAAGATTTTAGCAGGGAAGAAGGACAAGACATC
5684	-	GTTAAATTTTCCAGTTTTTCATCGTTCCATTGCTCTG
